# Supplementary material for: The Absence of C-5 DNA Methylation in Leishmania donovani Allows DNA Enrichment from Complex Samples
Source: Microorganisms. 2020 Aug 18;8(8):1252. doi: 10.3390/microorganisms8081252 (PMC7463849; doi:10.3390/microorganisms8081252)
Supplement: Supplementary file 1 [file microorganisms-08-01252-s001.zip › Supplementary Tables.xlsx]

## Sheet: S1.Primers
Table S1: Primers
Overexpression
Primer name	Sequence	Template	Utility
BglII_LdBPK251230_Fwd	CCTAGATCTATGGCGTCCGCGAGGTCCT	Leishmania gDNA	Cloning in pLEXSY
AflII_LdBPK251230_Rev	ACCCTTAAGTCAGCGACGTCGCTCTTGCAG
DNMT KO
SAT cassette
LdDnmt1-3'UTR_SmaI_Fwd	tgaattcgagctcggtacccGGGTCGGTGTGCGGATGAAT	Leishmania gDNA	NEBuilder using puC19 as backbone
LdDnmt1-3'UTR_NTC_Rev	tgacgcctaaACACGAGCGGGAGGTACTC
NTC_Fwd	ccgctcgtgtTTAGGCGTCATCCTGTGC	pCL3S
NTC_Rev	cgcatcgacgATGAAGATTTCGGTGATCC
LdDnmt1-5'UTR_NTC_Fwd	aaatcttcatCGTCGATGCGGTCTCTAG	Leishmania gDNA
LdDnmt1-5'UTR_SmaI_Rev	gtcgactctagaggatccccGGGAAGGGCTGTAGCGGTGG
Puro cassette
LdDnmt1-3'UTR_SmaI_Fwd	tgaattcgagctcggtacccGGGTCGGTGTGCGGATGAAT	Leishmania gDNA	NEBuilder using puC19 as backbone
LdDnmt1-3'UTR_Puro_Rev	cggtgcctgaACACGAGCGGGAGGTACTC
Puro_Fwd	ccgctcgtgtTCAGGCACCGGGCTTGCG	pCL3P
Puro_Rev	cgcatcgacgATGACCGAGTACAAGCCCACGG
LdDnmt1-5'UTR_Puro_Fwd	actcggtcatCGTCGATGCGGTCTCTAG	Leishmania gDNA
LdDnmt1-5'UTR_SmaI_Rev	gtcgactctagaggatccccGGGAAGGGCTGTAGCGGTGG
qPCR
qtif_251230_Fwd1	GCATTTGACTAGTGCGCGCGC	Leishmania cDNA	Quantification
qtif_251230_Rev1	CGCCGCCATGTACAGTGGC
Evaluation of the ratio Leishmania/human DNA
CS-F	GTCTTGGCGGTTCAGTTCG	Leishmania Cysteine synthase	Quantification
CS-R	GACATTGTGGTTCGTCTGCTC
RPL30-F	GCCCGTTCAGTCTCTTCGATT	Human Ribosomal Protein L30
RPL30-R	CAAGGCAAAGCGAAATTGGT

## Sheet: S2.ExpSamples
Table S2: Overview of bisulfite converted and sequenced samples in this study
Sample	Description	SRA Accession
LdPro	L. donovani BPK282 promastigotes	SRR10004352
LdAmas	L. donovani BPK282 hamster derived amastigotes	SRR10004351
LdHamPro	L. donovani BPK282 promastigotes, after passaging through hamster (P3)	SRR10004350
LdDNMT-/-	L. donovani BPK282 promastigotes DNMT overexpressor	SRR10004349
LdDNMT+	L. donovani BPK282 promastigotes DNMT knock-out	SRR10004354
Tb	Trypanosoma brucei gambiense MBA bloodstream form	SRR10004353
At	Arabidopsis thaliana Col-0 whole rosette leaves	SRR9996308

## Sheet: S3.SequencingStats
Table S3: Sequencing Statistics
	Raw Reads	Reads Mapped	Coverage 10X	Coverage 20 X	Coverage 30 X	Average Coverage
LdPro	33872823	0.549621	96.38	94.45	92.48	106.65
LdAmas	33302954	0.556024	96.34	94.04	91.43	107.61
LdHamPro	30802891	0.536441	96.22	94.22	92.12	95.09
LdDNMT-/-	34865282	0.476129	96.24	94.16	91.87	101.33
LdDNMT+	37461917	0.479259	96.22	93.93	91.22	94.37
Tb	69286390	0.3695	86.68	81.04	77.13	171.81
At	27062951	0.404573	51.75	27.25	15.44	21.22

## Sheet: S4.MethylationCalls
Table S4: Methylation Calls
Fully methylated(> 40% of reads 'methylated')
	CPG (%)	Methylated Sites (n)	CG sites > coverage threshold	Total CpG Sites	% Sites > Threshold	CHG (%)	Methylated Sites (n)	CHG sites > coverage threshold	Total CHG Sites	% Sites > Threshold	CHH (%)	Methylated Sites (n)	CHH sites > coverage threshold	Total CHH Sites	% Sites > Threshold
LdPro	0.000276138	13	2353894	5852270	40.2219	0.000481372	15	1558048	3940628	39.5381	0.0126389	758	2998690	9274963	32.331
LdAmas	9.54893e-05	4	2094476	5844702	35.8355	0.000325604	9	1382049	3936842	35.1055	0.00734515	389	2648007	9277083	28.5435
LdHamPro	0.000208234	8	1920915	5843816	32.8709	0.000473133	12	1268143	3935376	32.2242	0.0112784	558	2473766	9268454	26.6902
LdDNMT+	0.00127769	45	1760985	5842346	30.1417	0.00263006	61	1159670	3935478	29.4671	0.0627264	2823	2250249	9287029	24.23
LdDNMT-/-	0.000162529	7	2153462	5845382	36.8404	0.000563071	16	1420780	3936712	36.0905	0.00790954	439
Tb	0.000136635	3	1097813	2525540	43.4684	0.000573065	10	872501	2117917	41.1962	0.00399128	198	2480405	7111174	34.8804
At	21.0473	9558	22706	3422757	0.663383	4.04013	1639	20284	3743759	0.541808	0.314132	503	80062	16525874	0.484465
Half methylated or more (> 40% of reads 'methylated')
LdPro	0.00259145	122	2353894	5852270	40.2219	0.00462117	144	1558048	3940628	39.5381	0.232151	13923	2998690	9274963	32.331
LdAmas	0.00164719	69	2094476	5844702	35.8355	0.00253247	70	1382049	3936842	35.1055	0.090502	4793	2648007	9277083	28.5435
LdHamPro	0.00192617	74	1920915	5843816	32.8709	0.00402163	102	1268143	3935376	32.2242	0.212308	10504	2473766	9268454	26.6902
LdDNMT+	0.0111017	391	1760985	5842346	30.1417	0.0200488	465	1159670	3935478	29.4671	0.680791	30639	2250249	9287029	24.23
LdDNMT-/-	0.00181104	78	2153462	5845382	36.8404	0.00334323	95	1420780	3936712	36.0905	0.162641	9027	2775130	9273560	29.9252
Tb	0.00177626	39	1097813	2525540	43.4684	0.0017765	31	872501	2117917	41.1962	0.0179406	890	2480405	7111174	34.8804
At	31.2649	14198	22706	3422757	0.663383	22.2885	9042	20284	3743759	0.541808	2.6392	4226	80062	16525874	0.484465
